# Supplementary material for: Deconstructing Markush: Improving the R&D Efficiency Using Library Selection in Early Drug Discovery
Source: Pharmaceuticals (Basel). 2022 Sep 18;15(9):1159. doi: 10.3390/ph15091159 (PMC9503783; doi:10.3390/ph15091159)
Supplement: Supplementary file 1 [file pharmaceuticals-15-01159-s001.zip]

Archive with 1 entries (1 files):
- pharmaceuticals-1837185-supplementary.pdf
